# Supplementary material for: Decomposing wealth-based inequalities in ideal cardiovascular health in Kenya
Source: Commun Med (Lond). 2025 Dec 11;6:29. doi: 10.1038/s43856-025-01286-8 (PMC12808186; doi:10.1038/s43856-025-01286-8)
Supplement: Supplementary file 3 — Supplementary Table 5 [file 43856_2025_1286_MOESM3_ESM.xlsx]

## Sheet: Supplementary Table 5
Supplementary Table 5: Wagstaff-type decomposition analysis results for the contribution of covariates to the observed inequality concentration index, C.
	Overall (All adults)					Females					Males
Variable	Elasticity	C	Cont to C	% Cont	Adj%	Elasticity	C	Cont to C	% Cont	Adj %	Elasticity	C	Cont to C	% Cont	Adj %
Region			0.017	20.7	16.5			-0.004	-3.7	9.8			0.028	37.2	24.6
Rift Valley	Ref
Eastern	0.003	0.016	0	0	0	-0.004	-0.029	0	0.1	0.1	0.005	0.058	0	0.4	0.3
Nyanza	0.011	0.212	0.002	2.9	2.2	0.013	0.204	0.003	2.5	1.9	0.007	0.215	0.002	2.1	1.4
Coast	-0.016	0.059	-0.001	-1.1		-0.022	0.141	-0.003	-2.9		-0.006	-0.001	0	0	0
Nairobi	-0.013	-0.536	0.007	8	6.1	-0.017	-0.613	0.01	9.8	7.6	-0.003	-0.466	0.001	1.7	1.1
Western	0.013	0.044	0.001	0.7	0.5	0.011	-0.029	0	-0.3		0.019	0.119	0.002	3	2
North Eastern	0.004	0.81	0.003	3.6	2.7	-0.017	0.817	-0.014	-13		0.016	0.78	0.013	17.1	11.3
Central	-0.018	-0.307	0.006	6.6	5	-0.001	-0.265	0	0.2	0.1	-0.027	-0.363	0.01	12.9	8.5
Residence			0.035	41.4	31.4			0.033	31.4	24.4			0.031	41.7	27.6
Rural	Ref
Urban	-0.068	-0.515	0.035	41.4	31.4	-0.065	-0.511	0.033	31.4	24.4	-0.061	-0.515	0.031	41.7	27.6
Sex			-0.013	-15.1
Female	Ref
Male	0.101	-0.126	-0.013	-15.1		-	-	-	-	-	-	-	-	-	-
Age group (years)			-0.015	-17.3	1.7			-0.018	-16.6	0.3			-0.011	-14.6	1.9
<30	Ref
30-39	-0.065	0.058	-0.004	-4.5		-0.069	0.051	-0.004	-3.3		-0.056	0.06	-0.003	-4.5
40-49	-0.077	-0.024	0.002	2.2	1.7	-0.061	-0.007	0	0.4	0.3	-0.09	-0.024	0.002	2.9	1.9
50+	-0.101	0.125	-0.013	-15		-0.109	0.133	-0.015	-13.7		-0.091	0.107	-0.01	-13
Marital Status			-0.001	-0.7	0			0	-0.4				0	0	0
Married	Ref
Single	0.015	-0.039	-0.001	-0.7		0.006	-0.064	0	-0.4		0.016	0.002	0	0	0
Education			0.009	11.1	8.5			0.018	16.6	12.8			-0.001	-1.9	0
No formal	Ref
Primary	-0.023	-0.044	0.001	1.2	0.9	-0.03	-0.215	0.007	6.2	4.8	-0.01	0.129	-0.001	-1.7
Secondary +	-0.014	-0.584	0.008	9.9	7.5	-0.018	-0.614	0.011	10.4	8	0	-0.558	0	-0.2
Occupation			0	-0.3	0.6			-0.012	-11.6	0			0.007	9.4	6.2
Employed	Ref
Self-Employed	0.015	0.047	0.001	0.8	0.6	0	-0.09	0	0	0	0.026	0.201	0.005	7	4.6
Unemployed/Unpaid	-0.003	0.295	-0.001	-1.1		-0.04	0.311	-0.012	-11.6		0.007	0.242	0.002	2.4	1.6
Wealth quintile			0.029	34.7	30.7			0.062	58.3	45.2			0.014	18.2	27.2
Poorest	Ref
Poorer	0.009	-0.525	-0.005	-5.7		-0.021	-0.609	0.013	11.9	9.2	0.039	-0.435	-0.017	-22.9
Middle	0.005	-0.014	0	-0.1		-0.015	-0.115	0.002	1.7	1.3	0.026	0.087	0.002	3.1	2
Richer	0.021	0.507	0.011	12.9	9.7	0.03	0.424	0.013	12	9.3	0.017	0.599	0.01	13.3	8.8
Richest	0.022	1.039	0.023	27.6	20.9	0.034	1.034	0.035	32.8	25.4	0.018	1.038	0.018	24.7	16.3
Alcohol intake			0.006	7.1	5.4			0.001	0.5	0.4			0.003	3.8	2.5
Never/Past drinker	Ref
Current user	-0.087	-0.069	0.006	7.1	5.4	-0.022	-0.022	0.001	0.5	0.4	-0.143	-0.02	0.003	3.8	2.5
Ethnicity			-0.007	-8.8	5.3			0.002	1.9	7.1			-0.012	-16.3	9.9
Kalenjin	Ref
Embu	-0.001	-0.128	0	0.2	0.2	-0.001	-0.341	0	0.3	0.2	-0.001	0.152	0	-0.2
Kikuyu	-0.009	-0.289	0.003	3.2	2.4	-0.011	-0.269	0.003	2.7	2.1	-0.019	-0.31	0.006	7.9	5.2
Kamba	-0.005	-0.071	0	0.4	0.3	0.013	-0.199	-0.003	-2.5		-0.015	0.09	-0.001	-1.9
Borana	-0.001	-0.1	0	0.1	0	0	-0.161	0	0	0	-0.001	-0.028	0	0
Kisii	-0.001	-0.085	0	0.1	0.1	0.003	-0.031	0	-0.1		-0.004	-0.121	0.001	0.7	0.5
Luhya	-0.018	-0.002	0	0	0	-0.018	-0.096	0.002	1.6	1.3	-0.021	0.094	-0.002	-2.7
Luo	-0.007	-0.049	0	0.4	0.3	-0.018	-0.079	0.001	1.3	1	0.003	-0.026	0	-0.1
Maasai	-0.003	0.234	-0.001	-0.7		-0.001	0.164	0	-0.1		-0.004	0.303	-0.001	-1.4
Meru	-0.009	-0.182	0.002	1.9	1.5	-0.003	-0.22	0.001	0.6	0.5	-0.013	-0.131	0.002	2.3	1.5
Mijikenda	-0.006	0.386	-0.002	-2.9		0	0.462	0	0.1	0.1	-0.013	0.286	-0.004	-5
Somali	-0.013	0.795	-0.01	-12.1		0	0.794	0	0.3	0.2	-0.019	0.779	-0.015	-20.1
Turkana	0	0.79	0	0	0	-0.006	0.823	-0.005	-4.6		0.004	0.7	0.003	4.1	2.7
Other	0.006	0.097	0.001	0.6	0.5	0.009	0.26	0.002	2.2	1.7	0.001	-0.014	0	0
Fixed effects			0.061	72.9	100			0.081	76.4	100			0.058	77.7	100
Residual			0.023	27.1				0.025	23.6				0.017	22.3
Total			0.084	100				0.106	100				0.075	100
Legend: C is the concentration index; “Cont to C” represents the absolute contribution of a variable to C while “% Cont” represents its relative contribution without adjustment; Adj % represents the adjusted estimate of the total inequality contributed by a variable, as a percentage. Bold represents the total contributions for each covariate. The total sample was 3816 adults (2248 females and 156…
